# Supplementary material for: Characterization of Leuconostoc carnosum and Latilactobacillus sakei during Cooked Pork Ham Processing
Source: Foods. 2023 Jun 24;12(13):2475. doi: 10.3390/foods12132475 (PMC10340462; doi:10.3390/foods12132475)
Supplement: Supplementary file 1 [file foods-12-02475-s001.zip]

Archive with 1 entries (1 files):
- foods-2427638-supplementary.xlsx
