# Supplementary material for: Characterization of Leuconostoc carnosum and Latilactobacillus sakei during Cooked Pork Ham Processing
Source: Foods. 2023 Jun 24;12(13):2475. doi: 10.3390/foods12132475 (PMC10340462; doi:10.3390/foods12132475)
Supplement: Supplementary file 1 [file foods-12-02475-s001.zip › foods-2427638-supplementary.xlsx]

## Sheet: Table S1
Table S1:	Overview of cooked ham processing steps
Time point	Processing step	Temperature (°C)	Time	Location
Pre-cooking	Raw material reception	4±2	Max. 5 days	Cold room
	Brining	2 – 6	1 h	Brining room
	Tumbling	7	12 h	Tumbler room
	Resting	2 – 4	2 h or over night	Tumbler room
Post cooking	Cooking	72	30 – 60 min	Cooking chamber
	Cooling	2 – 4	1 h	Fast cooling room
	Unpacking	2 4	8 – 12 h	Packaging room
	Packaging	4±2	2 h	Packaging room

## Sheet: Table S2
Table S2:	Overview of isolates recovered from raw meat, food processing environment , and cooked ham
					TSAY	APT	VRBG			L. carnosum				L. sakei
										PFGE	API 50 CHL	API ZYM		PFGE	API 50 CHL	API ZYM		Abbreviations:
Sample type	Sample	Lot	Brine cultures	Storage day	n					n	n	n		n	n	n		n = number of isolates
Raw meat	Raw meat	4	no		11	7	8							3	3	1
	Raw meat	5	no		14	16	17			1	1
	Raw meat	6	no		9	12	8
	Raw meat	7	no		8	5	8			1	1	1				1
	Raw meat	8	no		4	9	0							4	2
	Raw meat	9	no		8	5	7
Food processing environment	Raw meat delivery box	9	no		2	3	4
	Ham after tumbling	9	no		7	5				1
	Ham after tumbling	9	yes		6	7					1	1		4	1
	Tumbler after sanitation	9	no		12	20				3	3	3		2	2	1
	Brine	7	no		4	4								2	2	1
	Brine	8	no		2	0
	Brine	8	yes		3	3								1	1
	Brine	9	no		6	5
	Brine	9	yes		3	3								1	1	1
	Brine cultures	8			5	4								3	2
	Brine cultures	9			6	3								6	3
	Cellulose casing	7	no		4	2				3
	Cellulose casing	8	no		4	1				2					1
	Cellulose casing	8	yes		4	3				3				1
	Cellulose casing	9	no		5	3				0
	Cellulose casing	9	yes		4	3				1
	Trolley	7	no		3	2	4
	Trolley	8	yes		3	2	2			2
	Trolley	9	no		3	0
	Trolley	9	yes		2	0
	Cutting board	7	no		3	4				2				2	2	1
	Cutting board	8	no		4	0				1					1
	Cutting board	8	yes		5	5				1				2	1
	Cutting board	9	no		4	1
	Cutting board	9	yes		4	2								1	1
	Gloves	7	no		2	1
	Gloves	8	no		2	0									1
	Gloves	8	yes		4	2								1
	Gloves	9	no		2	0
	Gloves	9	yes		3	4				1
End product	Cooked ham	1	no		8	11				9	6	1		8	4	3
	Cooked ham	2	no		5	10				9	4			4	2	1
	Cooked ham	3	no		5	9				6	4	2		2	1
	Cooked ham	4	no		19	13				9	4	1		6	3
	Cooked ham	5	no		5	9				7	2			7	3
	Cooked ham	6	no		0	0				0				0
	Cooked ham	7	no		14	27				20	4			17	3	2
	Cooked ham	8	no		9	13				20	3			0	1
	Cooked ham	8	yes		3	15				14	5	1		4
	Cooked ham	9	no		14	17				14	7	1		1	2
	Cooked ham	9	yes		13	10				14	6	3		6	5

## Sheet: Table S3
Table S3:	Isolates identified in raw meat, food processing environment and cooked ham by partial se-quencing of bacteria 16S rRNA gene and the internal transcribed spacer 2 (ITS2) region for fungi
		Raw meat						FOOD PROCESSING ENVIRONMENT								Cooked ham
Sample type								RMDB	B	TAS	HAT	CC	T	CB	G
Lot		4	5	6	7	8	9	7	7 - 9	7 and 9	9	7 - 9	7 - 9	7 - 9	7 - 9	1	2	3	4	7	8	9
Genus	Species																							Abbreviations
Acinetobacter	Acinetobacter albensis		+	+						+														AMC	Aerobic mesophilic count
Aeromonas	Aeromonas allosaccharophila	+																						B	Brine
Aeromonas	Aeromonas cavernicola		+		+																			CB	Cutting board
Aeromonas	Aeromonas encheleia		+																					CH	Cooked ham
Aeromonas	Aeromonas hydrophila	+	+																					G	Gloves
Acinetobacter	Acinetobacter johnsonii		+	+																				HAT	Ham after tumbling
Aeromonas	Aeromonas media				+																			P	Presence
Aeromonas	Aeromonas molluscorum		+																					CC	Cellulose casing
Aeromonas	Aeromonas rivipollensis		+																					RM	Raw meat
Aeromonas	Aeromonas salmonicida	+																						RMDB	Raw meat delivery box
Aeromonas	Aeromonas tecta		+																					T	Trolley
Aeromonas	Aeromonas salmonicida subsp. masoucida		+																					TAS	Tumbler after sanitation
Arthrobacter	Arthrobacter methylotrophus											+
Bacillus	Bacillus circulans																	+
Bacillus	Bacillus psychrosaccharolyticus																					+
Brachybacterium	Brachybacterium rhamnosum														+
Brochothrix	Brochothrix thermosphacta	+	+		+		+	+	+	+	+		+									+
Buttiauxella	Buttiauxella agrestis	+
Carnobacterium	Carnobacterium divergens	+					+		+	+												+
Carnobacterium	Carnobacterium gallinarum						+
Carnobacterium	Carnobacterium maltaromaticum	+			+				+		+	+										+
Chryseobacterium	Chryseobacterium aquaticum		+
Chryseobacterium	Chryseobacterium carnis																					+
Corynebacterium	Corynebacterium variabile		+
Corynebacterium	Corynebacterium tuberculostearicum																	+
Curtobacterium	Curtobacterium plantarum	+
Cutaneotrichosporon	Cutaneotrichosporon curvatus																					+
Dermacoccus	Dermacoccus nishinomiyaensis												+
Enterococcaceae	Enterococcus viikkiensis																		+
Ewingella	Ewingella americana	+
Frigoribacterium	Frigoribacterium faeni											+		+
Kocuria	Kocuria atrinae													+
Kocuria	Kocuria palustris											+			+
Kocuria	Kocuria rhizophila												+				+
Kocuria	Kocuria salsicia								+			+		+
Kocuria	Kocuria tytonis														+
Lactobacillus	Lactobacillus paracasei										+
Lactococcus	Lactococcus garvieae		+	+							+
Lactococcus	Lactococcus raffinolactis		+
Latilactobacillus	Latilactobacillus curvatus																					+
Latilactobacillus	Latilactobacillus graminis	+										+					+
Latilactobacillus	Latilactobacillus sakei	+				+			+	+	+	+		+	+	+	+	+	+	+	+	+
Lelliottia	Lelliottia amnigena		+
Leuconostoc	Leuconostoc carnosum		+		+					+	+	+	+	+	+	+	+	+	+	+	+	+
Leuconostoc	Leuconostoc gelidum subsp. gasicomitatum																					+
Leuconostoc	Leuconostoc mesenteroides									+									+	+
Leuconostoc	Leuconostoc mesenteroides subsp. dextranicum																		+
Leuconostoc	Leuconostoc mesenteroides subsp. jonggajibkimchii									+	+
Leuconostoc	Lactobacillus paracasei									+
Microbacterium	Microbacterium hydrocarbonoxydans												+
Microbacterium	Microbacterium maritypicum								+
Microbacterium	Microbacterium mitrae			+
Microbacterium	Microbacterium oxydans			+																		+
Microbacterium	Microbacterium saperdae											+
Microbacterium	Microbacterium trichothecenolyticum																					+
Micrococcus	Micrococcus aloeverae														+
Micrococcus	Micrococcus yunnanensis								+			+	+	+	+
Ottowia	Ottowia flava			+
Pantoea	Pantoea agglomerans				+
Pseudomonas	Pseudomonas azotoformans	+	+	+		+	+	+					+	+
Pseudomonas	Pseudomonas deceptionensis				+					+				+
Pseudomonas	Pseudomonas fluorescens											+		+		+						+
Pseudomonas	Pseudomonas fragi				+
Pseudomonas	Pseudomonas gessardii							+
Pseudomonas	Pseudomonas koreensis		+
Pseudomonas	Pseudomonas lundensis			+	+		+	+
Pseudomonas	Pseudomonas versuta													+
Pseudomonas	Pseudomonas weihenstephanensis								+
Psychrobacter	Psychrobacter cibarius								+					+
Psychrobacter	Psychrobacter luti												+
Psychrobacter	Psychrobacter maritimus				+				+			+		+
Psychrobacter	Psychrobacter pulmonis									+
Raoutella	Raoutella terrigena	+
Rhodococcus	Rhodococcus degradans													+
Rothia	Rothia endophytica		+									+	+
Rothia	Rothia nasimurium		+	+					+		+
Serratia	Serratia fonticola			+
Simplicispira	Simplicispira psychrophila												+
Soonwooa	Soonwooa buanensis		+
Staphylococcus	Staphylococcus carnosus subsp. utilis					+			+		+
Staphylococcus	Staphylococcus carnosus												+
Staphylococcus	Staphylococcus condimenti					+			+			+
Staphylococcus	Staphylococcus edaphicus			+
Staphylococcus	Staphylococcus equorum														+
Staphylococcus	Staphylococcus hominis subsp. novobiosepticus																	+				+
Staphylococcus	Staphylococcus pasteuri														+
Staphylococcus	Staphylococcus piscifermentans								+		+
Staphylococcus	Staphylococcus saprophyticus subsp. saprophyticus		+
Staphylococcus	Staphylococcus sciuri			+
Staphylococcus	Staphylococcus vitulinus									+
Staphylococcus	Staphylococcus warneri											+			+
Streptococcus	Streptococcus alactolyticus		+
Streptococcus	Streptococcus dysgalactiae subsp. equisimilis			+
Streptococcus	Streptococcus minor			+
Streptococcus	Streptococcus parauberis	+	+		+
Waissela	Weissella viridescens																		+
YEASTS
Candida		+		+	+	+	+					+		+	+
Cutaneotrichosporon													+									+
Filobasidium																						+
Rhodotorula														+
Yarrowia				+

## Sheet: Table S4
Table S4	Description of isolates identified in cooked ham during the storage of lots 8 and 9 with brine cultures
Lot	Brine	Storage	L. carnosum	L. sakei	Other	Non-LAB
	cultures	days			LAB	bacteria
8		0	-	-	-	-
	yes	4	-	-	-	-
		6	-	-	-	-
		9	-	-	-	-
		11	+	-	-	-
		15	+	-	-	-
		20	+	-	-	-
		33	+	+	-	-
9		0	-	-	-	-
	yes	4	-	-	-	+/-
		6	-	-	-	-
		9	-	-	+/-	+/-
		11	+	-	+	-
		15	+	-	-	-
		20	+	-	-	-
		33	+	-	-	-
Percentage (%) (n/N)2			50.0 (16/32)	3.1 (1/32)	9.4 (3/32)	6.3 (2/32)
1: +/- One of the two analyzed samples was positive; 2: n/N Number of positive samples/number of all analyzed biological samples

## Sheet: Table S5
Table S5:	Identification of enzymatic activity in Leuconostoc carnosum strains
	lipid			protein					phosphate			carbohydratee
PFGE-type	Esterase (C 4)	Esterase Lipase (C 8)	Lipase (C 14)	Leucine arylamidase	Valine arylamidase	Cystine arylamidase	Trypsin	α-chymotrypsin	Alkaline phosphatase	Acid phosphatase	Naphthol-AS-BI-phosphohydrolase	α-glucosidase	β-glucosidase
Lc1	3	3		4		3			4	5	5	5				Legend
Lc2				3	3	3	3		4	5	5	5				empty cells	negative
Lc3				3		3			4	5	5	5				3	intermediate
Lc4				3		3			4	5	5	5	3			4-5	positive
Lc5	3			3	3	3		3	4	5	5	5
Lc6	5	5		3		4	3	3	4	5	5
Lc7			4						5	5	5	5
Lc8	3			3	3	3		3	4	5	5	5
Lc9	3			4		3			5	5	4	5
Lc10				4					5	5	5	5
Lc11									3	4		5
Lc12									3	4		5
Lc1-ST				5					5	5	4	5
Lc9-ST	3		4						5	5	5	5
Total	1	1	2	4	0	1	0	0	12	14	12	13
Percentage	7.1	7.1	14	29	0	7.1	0	0	86	100	86	92.9

## Sheet: Table S6
Table S6:	Identification of enzymatic activity in Latilactobacillus sakei strains
	lipid	protein		phosphate			carbohydrate
PFGE-type	Lipase (C 14)	Leucine arylamidase	Valine arylamidase	Alkaline phosphatase	Acid phosphatase	Naphthol-AS-BI-phosphohydrolase	α-galactosidase	β-galactosidase	α-glucosidase	β-glucosidase	N-acetyl-β-glucosaminidase
Ls1		5	4	4	5	3								Legend
Ls2		5	5	5	5	3		5						empty cells	negative
Ls3		5	5	5	5	3		5						3	intermediate
Ls4		5	5	5	5	4		5						4-5	positive
Ls5		5	5	5	5	4
Ls6		5	5	5	5	5		5
Ls7		5	5	4	5	4
Ls8		5	5			3		5		5	3
Ls9		5	5					3
Ls10		5	5		3
Ls11		5	5	3	4	3		3	3
Ls4-ST	3	5	5	5	5	4
Total	0	12	12	8	9	5	0	5	0	1	0
Percentage	0	100	100	67	75	42	0	42	0	8.3	0
